# Supplementary material for: Prognostic and Predictive Significance of B7-H3 and CD155 Expression in Gastric Cancer Patients
Source: Diagnostics (Basel). 2025 Oct 24;15(21):2695. doi: 10.3390/diagnostics15212695 (PMC12607427; doi:10.3390/diagnostics15212695)
Supplement: Supplementary file 1 [file diagnostics-15-02695-s001.zip]

Archive with 1 entries (1 files):
- diagnostics-3931316-supplementary.pdf
